# Supplementary material for: Consensus on Prioritisation of Actions for Reducing the Environmental Impact of a Large Tertiary Hospital: Application of the Nominal Group Technique
Source: Int J Environ Res Public Health. 2023 Feb 23;20(5):3978. doi: 10.3390/ijerph20053978 (PMC10001469; doi:10.3390/ijerph20053978)
Supplement: Supplementary file 1 [file ijerph-20-03978-s001.zip]

Archive with 1 entries (1 files):
- ijerph-2207863-supplementary.pdf
